# Supplementary material for: Perceived Stress Profiles Among Italian University Students: A Multivariate Approach
Source: Healthcare (Basel). 2025 Nov 7;13(22):2830. doi: 10.3390/healthcare13222830 (PMC12652295; doi:10.3390/healthcare13222830)
Supplement: Supplementary file 1 [file healthcare-13-02830-s001.zip]

Archive with 1 entries (1 files):
- healthcare-3899733-supplementary.pdf
